# Supplementary material for: T-Cell Receptor Repertoire Characteristics Associated with Prognostic Significance in High-Grade Serous Ovarian Carcinoma
Source: Genes (Basel). 2023 Mar 24;14(4):785. doi: 10.3390/genes14040785 (PMC10137910; doi:10.3390/genes14040785)
Supplement: Supplementary file 1 [file genes-14-00785-s001.zip]

Archive with 1 entries (1 files):
- genes-2250774-supplementary.pdf
